# Supplementary material for: Effects of typhoon and upwelling on Chlorophyll-a distribution in the northeastern coast of Hainan during Summer
Source: PLoS One. 2023 Apr 20;18(4):e0284689. doi: 10.1371/journal.pone.0284689 (PMC10118081; doi:10.1371/journal.pone.0284689)
Supplement: S1 Data — (ZIP) [file pone.0284689.s001.zip]

Archive with 24 entries (18 files):
- data/data of Fig 2/
- data/data of Fig 2/Monthly climatology of temperature in summer.mat
- data/data of Fig 2/Monthly climatology of wind speed in summer.mat
- data/data of Fig 2/Monthly climatology of wind speed(U) in summer.mat
- data/data of Fig 2/Monthly climatology of wind speed(V) in summer.mat
- data/data of Fig 2/Summer mean temperature in 2020.mat
- data/data of Fig 2/Summer mean wind speed in 2020.mat
- data/data of Fig 2/Summer mean wind speed(U) in 2020.mat
- data/data of Fig 2/Summer mean wind speed(V) in 2020.mat
- data/data of Fig 3/
- data/data of Fig 3/Monthly average Chl-a in summer of 2020.mat
- data/data of Fig 3/Monthly climatology of Chl-a in summer.mat
- data/data of Fig 4/
- data/data of Fig 4/Monthly average Chl-a in 2019.mat
- data/data of Fig 4/Monthly average Chl-a in 2020.mat
- data/data of Fig 4/Monthly average Coastal Upwelling Index in 2019.mat
- data/data of Fig 4/Monthly average Coastal Upwelling Index in 2020.mat
- data/data of Fig 5/
- data/data of Fig 5/Comparison.xls
- data/data of Fig 6/
- data/data of Fig 6/Correlation coefficients.xlsx
- data/data of Fig 7/
- data/data of Fig 7/CCMP_RT_Wind_Analysis_20190702_V02.1_L3.0_RSS.nc
- data/data of Fig 7/Typhoon MUN.mat
