# Supplementary material for: Effects of typhoon and upwelling on Chlorophyll-a distribution in the northeastern coast of Hainan during Summer
Source: PLoS One. 2023 Apr 20;18(4):e0284689. doi: 10.1371/journal.pone.0284689 (PMC10118081; doi:10.1371/journal.pone.0284689)
Supplement: S1 Data — (ZIP) [file pone.0284689.s001.zip › data/data of Fig 5/Comparison.xls]

## Sheet: Sheet1
name	year
未排序	未排序
Chl-a	2019(with typhoon)	0.978102
Chl-a	2019(without typhoon)	0.783161
Chl-a	2020(without typhoon)	0.8543
CUI	2019(with typhoon)	1.00086
CUI	2019(without typhoon)	0.860617
CUI	2020(without typhoon)	1.7006
