# Supplementary material for: Effects of typhoon and upwelling on Chlorophyll-a distribution in the northeastern coast of Hainan during Summer
Source: PLoS One. 2023 Apr 20;18(4):e0284689. doi: 10.1371/journal.pone.0284689 (PMC10118081; doi:10.1371/journal.pone.0284689)
Supplement: S1 Data — (ZIP) [file pone.0284689.s001.zip › data/data of Fig 6/Correlation coefficients.xlsx]

## Sheet: Sheet1
2019 with typhoon			2019 without typhoon			2020 with typhoon
CUI	Chl-a		CUI	Chl-a		CUI	Chl-a
0.957143	1.82407		1.64571	1.85105		2.01964	1.48917
0.70119	2.09615		1.445	1.98848		1.9875	2.32126
0.278095	1.82206		0.995714	2.03623		1.85107	1.8204
1.41143	0.395339		1.66929	0.340055		1.71893	0.544241
1.30238	0.415214		1.71071	1.04237		1.92833	1.0282
1.07476	1.08777		1.57429	0.855877		1.99536	1.24517
0.745238	2.40632		1.215	1.28823		1.96214	1.63421
0.370714	2.05329		0.857143	1.2775		1.6606	1.33735
1.37381	0.177007		1.19143	0.193948		1.38381	0.930482
1.4269	0.178736		1.39929	0.237336		1.65524	0.553613
1.31095	0.186957		1.415	0.218565		1.83667	0.487477
1.0769	0.43613		1.15857	0.281012		1.89869	0.559676
0.866905	0.849291		0.931429	0.245703		1.72274	0.159142
1.16048	0.136169		0.577143	0.18646		0.952262	0.330688
1.30905	0.254444		0.782143	0.224531		1.26917	0.382646
1.3631	0.270106		0.950714	0.177124		1.51905	0.348982
1.26929	0.273414		0.89	0.13994		1.75857	0.182859
1.22071	0.358038		0.796429	0.130433		1.71929	0.103507
